# Supplementary material for: Chlorine-Rich Na6−xPS5−xCl1+x: A Promising Sodium Solid Electrolyte for All-Solid-State Sodium Batteries
Source: Materials (Basel). 2024 Apr 24;17(9):1980. doi: 10.3390/ma17091980 (PMC11084612; doi:10.3390/ma17091980)
Supplement: Supplementary file 1 [file materials-17-01980-s001.zip]

Archive with 2 entries (2 files):
- 3.Supporting Information.pdf
- vedio S1.mp4
